# Supplementary material for: Obstructive Sleep Apnea and Acute Lower Respiratory Tract Infections: A Narrative Literature Review
Source: Antibiotics (Basel). 2024 Jun 6;13(6):532. doi: 10.3390/antibiotics13060532 (PMC11200551; doi:10.3390/antibiotics13060532)
Supplement: Supplementary file 1 [file antibiotics-13-00532-s001.zip]

Archive with 1 entries (1 files):
- antibiotics-3012007-supplementary.pdf
